# Supplementary material for: EQ-5D self-reported health in Barbados and Jamaica with EQ-5D-5L population norms for the English-speaking Caribbean
Source: Health Qual Life Outcomes. 2021 Mar 19;19:97. doi: 10.1186/s12955-021-01734-8 (PMC7980638; doi:10.1186/s12955-021-01734-8)
Supplement: Supplementary file 1 — Additional file 1: Microsoft Excel .xlsx file showing the mean EQ VAS and index values by age group and gender for each country and for the Caribbean combination. [file 12955_2021_1734_MOESM1_ESM.xlsx]

## Sheet: Add File 1
	Barbados- EQ-5D Index Values							Barbados - EQ VAS Scores
	Age Group	Gender	Mean	S.E.	95% Confidence Interval			Age Group	Gender	Mean	S.E.	95% Confidence Interval
	18-24	Male	0.962372	0.0065105	0.949596	0.975148		18-24	Male	83.052	1.26575	80.568	85.5361
	25-34	Male	0.959657	0.0050472	0.949752	0.969561		25-34	Male	84.8097	0.855899	83.13	86.4894
	35-44	Male	0.958937	0.005118	0.948893	0.96898		35-44	Male	82.928	1.01229	80.9413	84.9146
	45-54	Male	0.942307	0.0062047	0.930131	0.954483		45-54	Male	81.4062	1.11589	79.2163	83.5962
	55-64	Male	0.9345	0.0110287	0.912857	0.956143		55-64	Male	81.6757	1.44606	78.8378	84.5136
	18-24	Female	0.957084	0.0059829	0.945347	0.968822		18-24	Female	83.3273	1.00994	81.346	85.3087
	25-34	Female	0.956161	0.0044236	0.947483	0.964839		25-34	Female	82.1039	0.913786	80.3112	83.8966
	35-44	Female	0.935809	0.0064825	0.923092	0.948527		35-44	Female	80.5049	1.00816	78.5271	82.4828
	45-54	Female	0.919787	0.0061556	0.907712	0.931863		45-54	Female	79.175	1.02824	77.1578	81.1922
	55-64	Female	0.893189	0.0093536	0.87484	0.911539		55-64	Female	79.7279	1.34788	77.0835	82.3722
	Jamaica - EQ-5D Index Values							Jamaica - EQ VAS Scores
	Age Group	Gender	Mean	S.E.	95% Confidence Interval			Age Group	Gender	Mean	S.E.	95% Confidence Interval
	18-24	Male	0.961636	0.0063954	0.94908	0.974192		18-24	Male	88.6147	1.54351	85.5839	91.6455
	25-34	Male	0.957354	0.0057446	0.946076	0.968632		25-34	Male	91.8396	0.868821	90.1336	93.5456
	35-44	Male	0.951619	0.0097418	0.932494	0.970745		35-44	Male	90.2733	1.03933	88.2325	92.3141
	45-54	Male	0.953307	0.0085799	0.936462	0.970151		45-54	Male	85.4961	1.43234	82.6835	88.3086
	55-64	Male	0.934481	0.0114629	0.911976	0.956986		55-64	Male	83.6267	1.7314	80.2269	87.0264
	18-24	Female	0.960589	0.0106328	0.939713	0.981466		18-24	Female	90.9643	1.27832	88.4539	93.4746
	25-34	Female	0.959242	0.0049712	0.949482	0.969003		25-34	Female	89.1613	0.857996	87.4764	90.8462
	35-44	Female	0.944957	0.0089287	0.927426	0.962488		35-44	Female	86.9454	1.09177	84.8014	89.0895
	45-54	Female	0.928079	0.0081934	0.911992	0.944166		45-54	Female	83.9256	1.3418	81.2906	86.5606
	55-64	Female	0.895448	0.0124728	0.870958	0.919937		55-64	Female	79.8461	1.87561	76.1628	83.5295
	Caribbean: Unweighted - EQ-5D Index Values							Caribbean: Unweighted - EQ VAS Scores
	Age Group	Gender	Mean	S.E.	95% Confidence Interval			Age Group	Gender	Mean	S.E.	95% Confidence Interval
	18-24	Male	0.968976	0.0033395	0.962428	0.975524		18-24	Male	86.2072	0.740963	84.7543	87.6601
	25-34	Male	0.96589	0.002766	0.960466	0.971313		25-34	Male	87.3611	0.529835	86.3222	88.4
	35-44	Male	0.960156	0.0038472	0.952612	0.9677		35-44	Male	85.5836	0.620239	84.3674	86.7998
	45-54	Male	0.948489	0.004077	0.940495	0.956484		45-54	Male	83.87	0.690591	82.5158	85.2242
	55-64	Male	0.938457	0.0056326	0.927412	0.949501		55-64	Male	81.7121	0.858676	80.0283	83.3958
	65+	Male	0.912963	0.0105505	0.892275	0.933651		65+	Male	79.028	1.69986	75.6948	82.3612
	18-24	Female	0.96309	0.0039167	0.95541	0.970769		18-24	Female	86.0819	0.657421	84.7928	87.3709
	25-34	Female	0.96328	0.002614	0.958154	0.968405		25-34	Female	84.6235	0.557045	83.5312	85.7157
	35-44	Female	0.945376	0.0041037	0.937329	0.953422		35-44	Female	83.3628	0.627798	82.1318	84.5938
	45-54	Female	0.925145	0.004011	0.91728	0.933009		45-54	Female	81.1271	0.678303	79.7971	82.4571
	55-64	Female	0.898619	0.0058903	0.88707	0.910169		55-64	Female	79.7102	0.896844	77.9517	81.4687
	65+	Female	0.861479	0.0114206	0.839086	0.883872		65+	Female	74.6643	1.65999	71.4094	77.9192
	Caribbean: Weighted - EQ-5D Index Values							Caribbean: Weighted - EQ VAS Scores
	Age Group	Gender	Mean	S.E.	95% Confidence Interval			Age Group	Gender	Mean	S.E.	95% Confidence Interval
	18-24	Male	0.967316	0.00348977	0.960476	0.974156		18-24	Male	88.1806	0.746871	86.7168	89.6445
	25-34	Male	0.965071	0.00276619	0.95965	0.970493		25-34	Male	89.5486	0.536769	88.4965	90.6007
	35-44	Male	0.958169	0.00384806	0.950627	0.965711		35-44	Male	88.004	0.628427	86.7723	89.2358
	45-54	Male	0.952128	0.00410225	0.944088	0.960169		45-54	Male	85.2125	0.693201	83.8538	86.5712
	55-64	Male	0.938131	0.00563263	0.927091	1		55-64	Male	82.433	0.859616	80.7482	84.1179
	65+	Male	0.912963	0.0105505	0.892259	0.933667		65+	Male	79.028	1.69986	75.6923	82.3637
	18-24	Female	0.963981	0.00391696	0.956304	0.971658		18-24	Female	89.6007	0.677455	88.2729	90.9285
	25-34	Female	0.964616	0.00261448	0.959492	0.96974		25-34	Female	87.2098	0.565277	86.1018	88.3177
	35-44	Female	0.94936	0.00410655	0.941312	0.957409		35-44	Female	85.8594	0.635331	84.6141	87.1046
	45-54	Female	0.928633	0.00401349	0.920767	0.9365		45-54	Female	83.046	0.682895	81.7075	84.3845
	55-64	Female	0.899747	0.0058906	0.888202	0.911293		55-64	Female	79.7554	0.896847	77.9976	81.5133
	65+	Female	0.861479	0.0114206	0.839068	0.883889		65+	Female	74.6643	1.65999	71.4069	77.9216
