# Supplementary material for: EQ-5D self-reported health in Barbados and Jamaica with EQ-5D-5L population norms for the English-speaking Caribbean
Source: Health Qual Life Outcomes. 2021 Mar 19;19:97. doi: 10.1186/s12955-021-01734-8 (PMC7980638; doi:10.1186/s12955-021-01734-8)
Supplement: Supplementary file 2 — Additional file 2: Microsoft Excel .xlsx file showing the mean EQ VAS values, EQ-5D-5L index values and ceiling effects by demographic group for each country and the Caribbean combination. [file 12955_2021_1734_MOESM2_ESM.xlsx]

## Sheet: Add File 2
	Barbados								Jamaica								Caribbean - Weighted							Caribbean - Unweighted
			EQ-5D Index			EQ-VAS					EQ-5D Index			EQ-VAS				EQ-5D Index			EQ-VAS					EQ-5D Index			EQ-VAS
	N	Ceiling	Mean	S.E.	p Val	Mean	S.E.	p Val	N	Ceiling	Mean	S.E.	p Val	Mean	S.E.	p Val	Ceiling	Mean	S.E.	p Val	Mean	S.E.	p Val	N	Ceiling	Mean	S.E.	p Val	Mean	S.E.	p Val
Overall	2347	0.664	0.943	0.002		81.9	0.338		1423	0.689	0.948	0.003		87.8	0.394		0.69637	0.948692	0.00124936		86.3457	0.212982		5806	0.688362	0.947	0.001		83.9	0.21
Age Group					0			0.014					0			0				0			0					0			0
18-24	409	0.756	0.96	0.004		83.2	0.79		216	0.742	0.961	0.006		89.6	1.04		0.771506	0.965485	0.003		88.7743	0.50098		946	0.782664	0.966	0.003		86.1	0.483
25-34	556	0.722	0.958	0.003		83.2	0.64		413	0.725	0.958	0.004		90.5	0.614		0.763084	0.964596	0.003		88.6996	0.394556		1435	0.761507	0.965	0.002		85.9	0.387
35-44	560	0.674	0.945	0.004		81.4	0.721		364	0.721	0.948	0.007		88.6	0.759		0.734063	0.953366	0.00283943		87.2288	0.451392		1287	0.715498	0.952	0.003		84.3	0.444
45-54	492	0.583	0.929	0.004		80.1	0.761		282	0.638	0.941	0.006		84.7	0.982		0.644639	0.940299	0.00288088		84.2384	0.489698		1145	0.623439	0.936	0.003		82.4	0.486
55-64	288	0.537	0.91	0.007		80.5	0.991		148	0.527	0.917	0.009		81.9	1.278		0.552167	0.919993	0.00414495		81.3558	0.623841		702	0.556111	0.918	0.004		80.7	0.623
>64	N/A		N/A			N/A			N/A		N/A			N/A			0.444	0.884	0.008		76.6	1.2		248	0.444	0.884	0.008		76.6	1.2
Gender					0			0.001					0.026			0.007				0			0					0			0
Male	997	0.704	0.953	0.003		83.1	0.49		726	0.716	0.953	0.004		88.8	0.562		0.730603	0.955656	0.002		87.3547	0.298882		2724	0.728512	0.956	0.002		85.1	0.296
Female	1344	0.635	0.936	0.003		81	0.463		697	0.66	0.943	0.004		86.8	0.55		0.66237	0.941948	0.00181859		85.3502	0.300533		3076	0.653114	0.939	0.002		83.9	0.21
Health Insurance													0.015			0.002				0			0					0			0
Yes	N/A		N/A			N/A			415	0.737	0.957	0.005		89.5	0.674		0.754982	0.960804	0.00285085		88.0476	0.47259		873	0.764281	0.963	0.003		87.2	0.472
No	N/A		N/A			N/A			1008	0.668	0.945	0.003		87.1	0.481		0.676645	0.945346	0.00190457		85.7168	1.41432		2565	0.683175	0.945	0.002		84.6	0.319
Employment					0			0.0264					0.3624			0.0078				0			0					0			0
Working	1734	0.684	0.949	0.002		82.5	0.38		1308	0.69	0.949	0.003		87.9	0.412		0.722909	0.955194	0.00134395		86.9778	0.236023		4315	0.717681	0.955	0.001		84.9	0.234
Choose not to work	51	0.569	0.917	0.016		84.9	2.422		32	0.536	0.907	0.021		80.3	2.46		0.576684	0.918005	0.00536791		80.705	0.907978		335	0.63054	0.933	0.005		81.5	0.907
Unemployed	236	0.628	0.945	0.005		80.7	1.272		49	0.8	0.968	0.01		92.2	1.51		0.769286	0.965705	0.00399558		90.0976	0.926859		395	0.679413	0.953	0.004		83.8	0.869
Region in Country					0.453			0.001					0.104			0.061
I	797	0.654	0.943	0.003		80.3	0.609		727	0.7	0.952	0.003		87.3	0.582		N/A	N/A			N/A			N/A		N/A			N/A
II	1546	0.668	0.943	0.003		82.7	0.404		696	0.677	0.945	0.004		88.4	0.523		N/A	N/A			N/A			N/A		N/A			N/A
Ethnicity					1			1												0.059			0					0.0588			0
Afro	2209	0.661	0.943	0.002		81.9	0.349		N/A		N/A			N/A			0.730748	0.956609	0.00166962		83.6862	0.288021		3132	0.685165	0.948	0.002		82.5	0.287
Indo	51	0.667	0.936	0.014		79.5	2.58		N/A		N/A			N/A			0.676356	0.939402	0.00334639		82.5621	0.556839		902	0.677378	0.94	0.003		82.9	0.557
Mixed / Other	72	0.764	0.959	0.01		82.3	1.68		N/A		N/A			N/A			0.743586	0.958149	0.00432935		83.4058	0.824613		333	0.745189	0.958	0.004		83.3	0.824
Income					0.0102			0.1218					0.4056			0.7908				0			0.677					0			0.6768
Lower 33.3%	465	0.62	0.934	0.005		81	0.817		225	0.68	0.949	0.006		89	1.003		0.677216	0.946185	0.00265446		86.7718	0.458418		1400	0.661086	0.941	0.003		83	0.447
Middle 33.3%	378	0.664	0.946	0.005		80	0.814		247	0.743	0.959	0.005		88.9	0.818		0.740758	0.956626	0.00272537		87.3674	0.463965		1113	0.719239	0.952	0.003		84.1	0.453
Upper 33.3%	456	0.739	0.957	0.004		82.6	0.668		175	0.726	0.954	0.008		88.2	1.12		0.747609	0.957758	0.00264082		87.0706	0.45949		1044	0.756996	0.96	0.003		84.5	0.452
Education					0.0012			1					0.003			0.0054				0			0.001					0			0.001
Incomplete Secondary	244	0.539	0.913	0.007		81	1.228		244	0.586	0.922	0.008		83.5	1.11		0.579722	0.920507	0.00351107		82.694	0.550394		1104	0.569475	0.918	0.004		81.6	0.549
Complete Sec or Vocational	1903	0.672	0.946	0.002		82.2	0.37		1011	0.696	0.951	0.003		88.9	0.437		0.717772	0.9543	0.00798286		87.3814	0.25301		3947	0.703011	0.951	0.001		84.5	0.248
Tertiary	186	0.739	0.955	0.007		80.6	1.104		159	0.803	0.97	0.005		87.4	1.215		0.801943	0.969793	0.00281734		86.3865	0.537192		722	0.79069	0.967	0.003		84.3	0.532
Household Size					1			1					0.006			1				0.6594			1					0.6594			1
1	236	0.621	0.936	0.007		82	1.02		205	0.77	0.968	0.005		88.2	1.132		0.715175	0.953779	0.0038322		86.3075	0.669364		640	0.670903	0.945	0.004		84	0.663
2-3	963	0.655	0.94	0.003		82	0.53		521	0.683	0.84	0.006		87.6	0.638		0.685309	0.880609	0.00260891		86.0742	0.344697		2189	0.674547	0.942	0.002		83.6	0.341
4-5	795	0.688	0.949	0.003		82.1	0.565		415	0.685	0.95	0.004		87.8	0.7		0.706688	0.952551	0.00198779		86.6661	0.354313		1934	0.710941	0.953	0.002		84.4	0.35
6 or more	353	0.663	0.944	0.005		81.3	0.942		282	0.645	0.946	0.005		87.9	0.921		0.675371	0.948493	0.00267382		86.1311	0.532589		1043	0.686298	0.949	0.003		83.5	0.526
