# Supplementary material for: EQ-5D self-reported health in Barbados and Jamaica with EQ-5D-5L population norms for the English-speaking Caribbean
Source: Health Qual Life Outcomes. 2021 Mar 19;19:97. doi: 10.1186/s12955-021-01734-8 (PMC7980638; doi:10.1186/s12955-021-01734-8)
Supplement: Supplementary file 3 — Additional file 3: Microsoft Excel .xlsx file showing the frequencies of reporting problems at each level on each dimension for each country and for the Caribbean combination. [file 12955_2021_1734_MOESM3_ESM.xlsx]

## Sheet: Add File 3
The frequencies of reporting problems at each level on each dimension for each country and for the Caribbean combination.
	Barbados															Jamaica															Trinidad																	Caribbean : Weighted
	18-24		25-34		35-44		45-54		55-64		Total					18-24		25-34		35-44		45-54		55-64		Total					18-24		25-34		35-44		45-54		55-64		65+		Total					18-24
	Male	Female	Male	Female	Male	Female	Male	Female	Male	Female	Male	Female	Total			Male	Female	Male	Female	Male	Female	Male	Female	Male	Female	Male	Female	Total			Male	Female	Male	Female	Male	Female	Male	Female	Male	Female	Male	Female	Male	Female	Total			Male	Female
Mobility															Mobility															Mobility																	Mobility
1	0.9444	0.9342	0.9662	0.9558	0.9582	0.8829	0.9307	0.8345	0.9153	0.7588	0.9467	0.8827	0.911		1	0.9661	0.9583	0.9426	0.955	0.9551	0.9624	0.9783	0.8714	0.8875	0.7647	0.9502	0.9217	0.936		1	0.9877	0.9686	0.983	0.9784	0.9718	0.9462	0.9066	0.8519	0.8456	0.7364	0.787	0.5429	0.928	0.8588	0.892		1	0.971223	0.960128
2	0.0389	0.0307	0.0169	0.0221	0.0251	0.0665	0.0396	0.0759	0.0508	0.1353	0.0318	0.0606	0.048		2	0.0339	0.0312	0.0478	0.04	0.0337	0.0161	0.0072	0.1143	0.0375	0.1912	0.0332	0.0623	0.047		2	0.0123	0.0314	0.0128	0.013	0.0226	0.0269	0.0604	0.1058	0.1103	0.1395	0.1204	0.2857	0.048	0.088	0.069		2	0.0280314	0.0312342
3	0	0.0132	0.0084	0.0189	0.0042	0.0222	0.0149	0.0483	0.0085	0.0647	0.0072	0.031	0.021		3	0	0	0.0096	0	0	0.0054	0.0072	0.0071	0.05	0.0441	0.0097	0.0072	0.009		3	0	0	0	0.0043	0	0.0269	0.011	0.0265	0.0368	0.0853	0.0741	0.1214	0.015	0.0377	0.027		3	0	0.000597397
4	0.0056	0.0132	0.0042	0	0.0042	0.0222	0.0099	0.0345	0.0085	0.0235	0.0061	0.0182	0.013		4	0	0	0	0.005	0	0.0054	0	0.0071	0.0125	0	0.0014	0.0043	0.003		4	0	0	0.0043	0.0043	0.0056	0	0.022	0.0159	0.0074	0.0388	0.0185	0.0357	0.009	0.0135	0.011		4	0.000250168	0.000597397
5	0.0111	0.0088	0.0042	0.0032	0.0084	0.0063	0.005	0.0069	0.0169	0.0176	0.0082	0.0076	0.008		5	0	0.0104	0	0	0.0112	0.0108	0.0072	0	0.0125	0	0.0055	0.0043	0.005		5	0	0	0	0	0	0	0	0	0	0	0	0.0143	0	0.0019	0.001		5	0.00049587	0.00737202
Levels 2-5	0.0556	0.0659	0.0337	0.0442	0.0419	0.1172	0.0694	0.1656	0.0847	0.2411	0.0533	0.1174	0.09		Levels 2-5	0.0339	0.0416	0.0574	0.045	0.0449	0.0377	0.0216	0.1285	0.1125	0.2353	0.0498	0.0781	0.064		Levels 2-5	0.0123	0.0314	0.0171	0.0216	0.0282	0.0538	0.0934	0.1482	0.1545	0.2636	0.213	0.4571	0.072	0.1411	0.108		Levels 2-5	0.0287774	0.0398088
Self Care															Self Care															Self Care																	Self Care
1	0.9778	0.9868	0.9916	0.9716	0.9958	0.9715	0.9851	0.9621	0.9492	0.9231	0.9836	0.9659	0.974		1	0.9746	0.9792	0.933	0.985	0.9494	0.9785	0.9928	0.9858	0.9241	0.9412	0.9543	0.9783	0.966		1	0.9938	0.9811	0.9957	1	1	0.9892	0.967	0.9735	0.9926	0.9457	0.9259	0.8857	0.983	0.9681	0.975		1	0.980158	0.980075
2	0.0167	0.0044	0.0042	0.0221	0	0.0063	0.005	0.0172	0.0339	0.0533	0.0092	0.0182	0.015		2	0.0254	0	0.0431	0.015	0.0393	0.0108	0	0.0142	0.0633	0.0441	0.0332	0.0145	0.024		2	0.0062	0.0126	0.0043	0	0	0.0108	0.022	0.0265	0	0.0465	0.0463	0.0786	0.011	0.0251	0.018		2	0.0195962	0.00377992
3	0	0	0.0042	0.0032	0.0042	0.0127	0.005	0.0069	0.0085	0.0118	0.0041	0.0068	0.006		3	0	0.0104	0.0144	0	0	0	0	0	0.0127	0.0147	0.0055	0.0029	0.004		3	0	0.0063	0	0	0	0	0.011	0	0.0074	0.0078	0.0185	0.0214	0.005	0.0048	0.005		3	0	0.00876415
4	0.0056	0.0088	0	0.0032	0	0.0063	0	0.0103	0	0.0118	0.001	0.0076	0.005		4	0	0	0.0096	0	0	0.0054	0	0	0	0	0.0028	0.0014	0.002		4	0	0	0	0	0	0	0	0	0	0	0	0.0071	0	0.001	0.001		4	0.000250168	0.000398265
5	0	0	0	0	0	0.0032	0.005	0.0034	0.0085	0	0.002	0.0015	0.002		5	0	0.0104	0	0	0.0112	0.0054	0.0072	0	0	0	0.0042	0.0029	0.004		5	0	0	0	0	0	0	0	0	0	0	0.0093	0.0071	0.001	0.001	0.001		5	0	0.00697375
Levels 2-5	0.0223	0.0132	0.0084	0.0285	0.0042	0.0285	0.015	0.0378	0.0509	0.0769	0.0163	0.0341	0.028		Levels 2-5	0.0254	0.0208	0.0671	0.015	0.0505	0.0216	0.0072	0.0142	0.076	0.0588	0.0457	0.0217	0.034		Levels 2-5	0.0062	0.0189	0.0043	0	0	0.0108	0.033	0.0265	0.0074	0.0543	0.0741	0.1142	0.016	0.0319	0.025		Levels 2-5	0.0198464	0.0199246
Usual Activities															Usual Activities															Usual Activities																	Usual Activities
1	0.9667	0.9518	0.9661	0.9748	0.958	0.9209	0.9604	0.8993	0.9237	0.8353	0.9579	0.9234	0.939		1	0.9407	0.9792	0.9569	0.935	0.9326	0.9247	0.9493	0.8929	0.9	0.7941	0.9405	0.9159	0.929		1	0.9815	0.9623	0.9787	0.9827	0.9718	0.9624	0.9231	0.8889	0.8897	0.845	0.8519	0.7571	0.942	0.911	0.926		1	0.953369	0.97321
2	0.0167	0.0263	0.0297	0.0063	0.0294	0.0475	0.0297	0.059	0.0678	0.1059	0.0318	0.044	0.039		2	0.0508	0.0104	0.0239	0.055	0.0506	0.043	0.029	0.0929	0.0625	0.1618	0.0401	0.0638	0.052		2	0.0123	0.0377	0.017	0.0173	0.0282	0.0215	0.0495	0.0794	0.0735	0.124	0.1019	0.1643	0.041	0.0658	0.054		2	0.0384182	0.018878
3	0.0056	0.0175	0.0042	0.0158	0.0126	0.019	0.0099	0.0312	0	0.0529	0.0072	0.025	0.017		3	0.0085	0	0.0096	0	0	0.0161	0.0145	0	0.0375	0.0441	0.0111	0.0087	0.01		3	0.0062	0	0.0043	0	0	0.0108	0.022	0.0265	0.0368	0.0233	0.0185	0.0286	0.013	0.0135	0.013		3	0.00772176	0.000792004
4	0.0056	0.0044	0	0.0032	0	0.0095	0	0.0069	0.0085	0.0059	0.0021	0.0061	0.004		4	0	0	0.0096	0.01	0.0056	0.0054	0	0.0071	0	0	0.0041	0.0058	0.005		4	0	0	0	0	0	0.0054	0.0055	0.0053	0	0.0078	0.0185	0.05	0.003	0.0097	0.006		4	0.000250168	0.000199132
5	0.0056	0	0	0	0	0.0032	0	0.0035	0	0	0.001	0.0015	0.001		5	0	0.0104	0	0	0.0112	0.0108	0.0072	0.0071	0	0	0.0041	0.0058	0.005		5	0	0	0	0	0	0	0	0	0	0	0.0093	0	0.001	0	0.001		5	0.000250168	0.00697375
Levels 2-5	0.0335	0.0482	0.0339	0.0253	0.042	0.0792	0.0396	0.1006	0.0763	0.1647	0.0421	0.0766	0.061		Levels 2-5	0.0593	0.0208	0.0431	0.065	0.0674	0.0753	0.0507	0.1071	0.1	0.2059	0.0594	0.0841	0.072		Levels 2-5	0.0185	0.0377	0.0213	0.0173	0.0282	0.0377	0.077	0.1112	0.1103	0.1551	0.1482	0.2429	0.057	0.089	0.074		Levels 2-5	0.0466403	0.0267905
Pain/Discomfort															Pain/Discomfort															Pain/Discomfort																	Pain/Discomfort
1	0.8667	0.8509	0.8397	0.8101	0.8208	0.7532	0.703	0.6263	0.6864	0.5176	0.7932	0.7255	0.756		1	0.839	0.8542	0.8756	0.85	0.8371	0.8011	0.8043	0.6619	0.7125	0.4706	0.8285	0.762	0.796		1	0.9074	0.8994	0.9149	0.9043	0.8418	0.828	0.8187	0.6614	0.7206	0.5969	0.5926	0.4214	0.822	0.7415	0.781		1	0.859529	0.866801
2	0.1278	0.1009	0.1224	0.1108	0.1375	0.1456	0.2228	0.2422	0.2288	0.3353	0.1607	0.1751	0.169		2	0.1356	0.1146	0.1053	0.12	0.1348	0.1505	0.1522	0.2662	0.225	0.4265	0.1397	0.1872	0.163		2	0.0617	0.0818	0.0766	0.0739	0.1186	0.1022	0.1044	0.2434	0.1838	0.2558	0.2963	0.3	0.125	0.1646	0.146		2	0.114409	0.104659
3	0.0056	0.0263	0.0211	0.0665	0.0375	0.0538	0.0693	0.0865	0.0763	0.0882	0.0389	0.0637	0.053		3	0.0169	0.0208	0.0096	0.03	0.0112	0.0215	0.0362	0.0504	0.05	0.0882	0.0207	0.0363	0.028		3	0.0309	0.0063	0.0043	0.013	0.0282	0.0538	0.0549	0.0582	0.0882	0.0853	0.0833	0.2143	0.042	0.0639	0.053		3	0.0203437	0.0169282
4	0	0.0175	0.0084	0.0127	0	0.0285	0	0.0415	0.0085	0.0529	0.0031	0.0288	0.018		4	0.0085	0	0.0096	0	0.0112	0.0215	0.0072	0.0144	0.0125	0.0147	0.0097	0.0102	0.01		4	0	0.0126	0.0043	0.0087	0.0113	0.0161	0.011	0.037	0.0074	0.062	0.0185	0.0643	0.008	0.03	0.019		4	0.00572297	0.00437279
5	0	0.0044	0.0084	0	0.0042	0.019	0.005	0.0035	0	0.0059	0.0041	0.0068	0.006		5	0	0.0104	0	0	0.0056	0.0054	0	0.0072	0	0	0.0014	0.0044	0.003		5	0	0	0	0	0	0	0.011	0	0	0	0.0093	0	0.003	0	0.002		5	0	0.00717289
Levels 2-5	0.1334	0.1491	0.1603	0.19	0.1792	0.2469	0.2971	0.3737	0.3136	0.4823	0.2068	0.2744	0.246		Levels 2-5	0.161	0.1458	0.1245	0.15	0.1628	0.1989	0.1956	0.3382	0.2875	0.5294	0.1715	0.2381	0.204		Levels 2-5	0.0926	0.1007	0.0852	0.0956	0.1581	0.1721	0.1813	0.3386	0.2794	0.4031	0.4074	0.5786	0.175	0.2585	0.22		Levels 2-5	0.140476	0.133228
Anxiety/Depression															Anxiety/Depression															Anxiety/Depression																	Anxiety/Depression
1	0.8944	0.8667	0.8565	0.8738	0.8875	0.854	0.896	0.8512	0.8814	0.8824	0.8823	0.864	0.87		1	0.8644	0.8632	0.8278	0.8081	0.8352	0.8011	0.8248	0.7465	0.8375	0.7015	0.8361	0.7907	0.814		1	0.9444	0.8805	0.9234	0.8957	0.9266	0.8925	0.8956	0.8836	0.9265	0.8527	0.8704	0.8286	0.917	0.8761	0.896		1	0.888303	0.868236
2	0.0833	0.0844	0.1139	0.0883	0.0833	0.1175	0.0693	0.1142	0.0932	0.1	0.089	0.1018	0.098		2	0.1102	0.0947	0.1196	0.1313	0.1136	0.1452	0.1095	0.1901	0.1	0.2388	0.1125	0.1526	0.132		2	0.0494	0.0943	0.0553	0.0609	0.0621	0.0753	0.0659	0.0794	0.0515	0.1085	0.1111	0.1214	0.063	0.0862	0.075		2	0.0918504	0.0941202
3	0.0167	0.0311	0.0211	0.0252	0.0208	0.0254	0.0198	0.0242	0.0254	0.0176	0.0205	0.0251	0.023		3	0.0169	0.0211	0.0144	0.0354	0.0284	0.0269	0.0438	0.0282	0.0375	0.0448	0.0264	0.0305	0.028		3	0.0062	0.0126	0.0128	0.0261	0.0056	0.0161	0.0165	0.0212	0.0147	0.0233	0.0185	0.0357	0.012	0.0223	0.017		3	0.0138733	0.019137
4	0	0.0178	0.0042	0.0063	0.0042	0.0032	0.005	0.0069	0	0	0.0031	0.0068	0.005		4	0	0.0211	0.0287	0.0253	0	0.0054	0.0219	0.0282	0.025	0	0.0153	0.0174	0.016		4	0	0.0063	0.0085	0.013	0	0.0161	0.0055	0.0159	0.0074	0.0078	0	0.0143	0.004	0.0126	0.008		4	0	0.0167446
5	0.0056	0	0.0042	0.0063	0.0042	0	0.0099	0.0035	0	0	0.0051	0.0023	0.004		5	0.0085	0	0.0096	0	0.0227	0.0215	0	0.007	0	0.0149	0.0097	0.0087	0.009		5	0	0.0063	0	0.0043	0.0056	0	0.0165	0	0	0.0078	0	0	0.004	0.0029	0.003		5	0.00597313	0.00179039
Levels 2-5	0.1056	0.1333	0.1434	0.1261	0.1125	0.1461	0.104	0.1488	0.1186	0.1176	0.1177	0.136	0.13		Levels 2-5	0.1356	0.1369	0.1723	0.192	0.1647	0.199	0.1752	0.2535	0.1625	0.2985	0.1639	0.2092	0.185		Levels 2-5	0.0556	0.1195	0.0766	0.1043	0.0733	0.1075	0.1044	0.1165	0.0736	0.1474	0.1296	0.1714	0.079	0.124	0.103		Levels 2-5	0.111697	0.131832
[truncated: 29 more columns]
