# Supplementary material for: EQ-5D self-reported health in Barbados and Jamaica with EQ-5D-5L population norms for the English-speaking Caribbean
Source: Health Qual Life Outcomes. 2021 Mar 19;19:97. doi: 10.1186/s12955-021-01734-8 (PMC7980638; doi:10.1186/s12955-021-01734-8)
Supplement: Supplementary file 4 — Additional file 4: Microsoft Excel .xlsx file showing generalized linear model of the effects of demographic variables on EQ VAS values with controls for age and gender. [file 12955_2021_1734_MOESM4_ESM.xlsx]

## Sheet: Add File 4
Generalized Linear Models For EQ VAS Scores
Barbados
	Coef.	Std. Err.	p Value	95% Confidence Interval
Gender	-0.0257743	0.0067283	0	-0.0389615	-0.0125871
Age Group	-0.0089482	0.0027864	0.001	-0.0144095	-0.0034869
Lower educ	0.0316163	0.0117953	0.007	0.008498	0.0547345
Lower income	-0.0227734	0.0070753	0.001	-0.0366408	-0.008906
Unemployed	-0.0260334	0.0125346	0.038	-0.0506009	-0.001466
Region II	0.0291999	0.0071663	0	0.0151542	0.0432456
Afro-	0.0274135	0.0167742	0.102	-0.0054632	0.0602903
Constant	4.38235	0.0261991	0	4.331	4.4337
Jamaica
	Coef.	Std. Err.	p Value	95% Confidence Interval
Gender	-0.0301058	0.0088309	0.001	-0.0474141	-0.0127976
Age Group	-0.0272126	0.0037858	0	-0.0346325	-0.0197926
Lower educ	0.0152939	0.0132427	0.248	-0.0106614	0.0412492
Lower income	0.0053715	0.0104536	0.607	-0.0151172	0.0258601
Unemployed	0.0580334	0.0271005	0.032	0.0049175	0.111149
Region II	0.0074228	0.0088858	0.404	-0.0099931	0.0248387
Constant	4.58324	0.0212828	0	4.54153	4.62495
